# Supplementary material for: Characterization of DNA G-Quadruplex Structures in Human Immunoglobulin Heavy Variable (IGHV) Genes
Source: Front Immunol. 2021 May 10;12:671944. doi: 10.3389/fimmu.2021.671944 (PMC8141862; doi:10.3389/fimmu.2021.671944)
Supplement: Supplementary file 2 [file Table_1.xlsx]

## Sheet: Supplementary Table 1A
Supplementary Table 1A. Comparison of bottom strand G4 potentials between IGHV germlines and reference genome IGHV sequences derived from Chambers et. al.
Family	Gene	Allele	Germline G4 potential	Reference G4 potential
IGHV1	IGHV1-18	IGHV1-18*01	0.001	0.001
IGHV1	IGHV1-2	IGHV1-2*02	0.001	0.001
IGHV1	IGHV1-24	IGHV1-24*01	0.001	0.001
IGHV1	IGHV1-3	IGHV1-3*02	0.001	0
IGHV1	IGHV1-45	IGHV1-45*02	0.005	0.005
IGHV1	IGHV1-46	IGHV1-46*01	0.001	0.001
IGHV1	IGHV1-58	IGHV1-58*02	0	0
IGHV1	IGHV1-69	IGHV1-69*06	0.002	0.003
IGHV1	IGHV1-8	IGHV1-8*01	0.001	0.001
IGHV2	IGHV2-26	IGHV2-26*01	0.013	0.011
IGHV2	IGHV2-5	IGHV2-5*01	0.028	0.025
IGHV2	IGHV2-70	IGHV2-70*13	0.013	0.013
IGHV3	IGHV3-11	IGHV3-11*01	0.001	0.001
IGHV3	IGHV3-13	IGHV3-13*01	0.001	0.001
IGHV3	IGHV3-15	IGHV3-15*01	0.001	0
IGHV3	IGHV3-20	IGHV3-20*01	0.001	0.001
IGHV3	IGHV3-21	IGHV3-21*01	0.001	0.001
IGHV3	IGHV3-23	IGHV3-23*01	0.001	0.001
IGHV3	IGHV3-30	IGHV3-30*03	0.001	0.001
IGHV3	IGHV3-33	IGHV3-33*01	0.001	0.001
IGHV3	IGHV3-43	IGHV3-43*01	0.002	0.002
IGHV3	IGHV3-48	IGHV3-48*02	0	0
IGHV3	IGHV3-49	IGHV3-49*03	0.001	0.001
IGHV3	IGHV3-64	IGHV3-64*02	0	0
IGHV3	IGHV3-7	IGHV3-7*01	0.001	0.001
IGHV3	IGHV3-72	IGHV3-72*01	0.002	0.002
IGHV3	IGHV3-73	IGHV3-73*02	0.001	0.001
IGHV3	IGHV3-74	IGHV3-74*01	0.001	0.001
IGHV3	IGHV3-9	IGHV3-9*01	0.001	0.001
IGHV4	IGHV4-28	IGHV4-28*01	0.115	0.115
IGHV4	IGHV4-31	IGHV4-31*02	0.042	0.042
IGHV4	IGHV4-34	IGHV4-34*01	0.115	0.115
IGHV4	IGHV4-39	IGHV4-39*01	0.161	0.147
IGHV4	IGHV4-4	IGHV4-4*07	0.615	0.614
IGHV4	IGHV4-59	IGHV4-59*01	0.425	0.425
IGHV4	IGHV4-61	IGHV4-61*08	0.424	0.424
IGHV5	IGHV5-51	IGHV5-51*01	0.007	0.007
IGHV6	IGHV6-1	IGHV6-1*01	0.019	0.017

## Sheet: Supplementary Table 1B
Supplementary Table 1B. Comparison of top strand G4 potentials between IGHV germlines and reference genome IGHV sequences derived from Chambers et. al.
Family	Gene	Allele	Germline G4 potential	Reference G4 potential
IGHV1	IGHV1-18	IGHV1-18*01	0.036	0.036
IGHV1	IGHV1-2	IGHV1-2*02	0.077	0.029
IGHV1	IGHV1-24	IGHV1-24*01	0.025	0.024
IGHV1	IGHV1-3	IGHV1-3*02	0.024	0.014
IGHV1	IGHV1-45	IGHV1-45*02	0.022	0.022
IGHV1	IGHV1-46	IGHV1-46*01	0.016	0.016
IGHV1	IGHV1-58	IGHV1-58*02	0.016	0.016
IGHV1	IGHV1-69	IGHV1-69*06	0.224	0.205
IGHV1	IGHV1-8	IGHV1-8*01	0.022	0.022
IGHV2	IGHV2-26	IGHV2-26*01	0.004	0.003
IGHV2	IGHV2-5	IGHV2-5*01	0.014	0.015
IGHV2	IGHV2-70	IGHV2-70*13	0.006	0.007
IGHV3	IGHV3-11	IGHV3-11*01	0.451	0.35
IGHV3	IGHV3-13	IGHV3-13*01	0.409	0.43
IGHV3	IGHV3-15	IGHV3-15*01	0.868	0.866
IGHV3	IGHV3-20	IGHV3-20*01	0.73	0.73
IGHV3	IGHV3-21	IGHV3-21*01	0.649	0.649
IGHV3	IGHV3-23	IGHV3-23*01	0.774	0.774
IGHV3	IGHV3-30	IGHV3-30*03	0.322	0.313
IGHV3	IGHV3-33	IGHV3-33*01	0.441	0.433
IGHV3	IGHV3-43	IGHV3-43*01	0.696	0.696
IGHV3	IGHV3-48	IGHV3-48*02	0.584	0.584
IGHV3	IGHV3-49	IGHV3-49*03	0.875	0.875
IGHV3	IGHV3-64	IGHV3-64*02	0.457	0.639
IGHV3	IGHV3-7	IGHV3-7*01	0.606	0.606
IGHV3	IGHV3-72	IGHV3-72*01	0.37	0.37
IGHV3	IGHV3-73	IGHV3-73*02	0.597	0.597
IGHV3	IGHV3-74	IGHV3-74*01	0.691	0.691
IGHV3	IGHV3-9	IGHV3-9*01	0.089	0.089
IGHV4	IGHV4-28	IGHV4-28*01	0.247	0.247
IGHV4	IGHV4-31	IGHV4-31*02	0.028	0.028
IGHV4	IGHV4-34	IGHV4-34*01	0.281	0.281
IGHV4	IGHV4-39	IGHV4-39*01	0.08	0.082
IGHV4	IGHV4-4	IGHV4-4*07	0.032	0.034
IGHV4	IGHV4-59	IGHV4-59*01	0.025	0.025
IGHV4	IGHV4-61	IGHV4-61*08	0.034	0.034
IGHV5	IGHV5-51	IGHV5-51*01	0.053	0.159
IGHV6	IGHV6-1	IGHV6-1*01	0.006	0.005
