# Supplementary material for: Characterization of DNA G-Quadruplex Structures in Human Immunoglobulin Heavy Variable (IGHV) Genes
Source: Front Immunol. 2021 May 10;12:671944. doi: 10.3389/fimmu.2021.671944 (PMC8141862; doi:10.3389/fimmu.2021.671944)
Supplement: Supplementary file 3 [file Table_2.xlsx]

## Sheet: hotspotG4_correlations_by_stran
Supplementary Table 2. Pearson correlations between G4 potential and individual AID WRC hotspot motifs on both strands. Significant p-values ≤ 0.05 are highlighted in yellow
	Bottom strand G4 potential
	Hotspot	Hotspot strand	Correlation	P-value
	AAC	Top	0.337516	0.00268332
	AAC	Bottom	0.132642	0.243893
	AGC	Top	-0.0672308	0.538524
	AGC	Bottom	0.215128	0.0466811
	TAC	Top	-0.0171944	0.878907
	TAC	Bottom	0.384528	0.000361417
	TGC	Top	-0.453878	1.1382e-05
	TGC	Bottom	-0.0647692	0.55353
	Top strand G4 potential
	Hotspot	Hotspot strand	Correlation	P-value
	AAC	Top	-0.103848	0.347184
	AAC	Bottom	0.17956	0.11815
	AGC	Top	0.421151	5.39226e-05
	AGC	Bottom	-0.107506	0.324505
	TAC	Top	0.207984	0.0561245
	TAC	Bottom	-0.298088	0.00687504
	TGC	Top	0.50551	6.89367e-07
	TGC	Bottom	0.150665	0.16615
